# Supplementary material for: Didymocarpus phuquocensis, a new species of Gesneriaceae from Phu Quoc Island, South-western Vietnam
Source: PhytoKeys. 2020 Sep 4;159:35–44. doi: 10.3897/phytokeys.159.47442 (PMC7486308; doi:10.3897/phytokeys.159.47442)
Supplement: XML Treatment for Didymocarpus phuquocensis [file phytokeys.159.47442-treatment1.xml]

<!DOCTYPE tp:taxon-treatment
  PUBLIC "-//TaxonX//DTD Taxonomic Treatment Publishing DTD v0 20100105//EN" "tax-treatment-NSO.dtd">
<tp:taxon-treatment xmlns:tp="http://www.plazi.org/taxpub"><tp:treatment-meta><kwd-group><label>Taxon classification</label><kwd><named-content xmlns:xlink="http://www.w3.org/1999/xlink" content-type="kingdom">Plantae</named-content></kwd><kwd><named-content xmlns:xlink="http://www.w3.org/1999/xlink" content-type="order">Lamiales</named-content></kwd><kwd><named-content xmlns:xlink="http://www.w3.org/1999/xlink" content-type="family">Gesneriaceae</named-content></kwd></kwd-group><mixed-citation publication-type="journal"><person-group><name><surname>Tran</surname><given-names>Thi-Lien</given-names></name><name><surname>Ly</surname><given-names>Ngoc-Sam</given-names></name><name><surname>Tran</surname><given-names>Minh-Ngoc</given-names></name><name><surname>Nguyen</surname><given-names>Xuan-Truong</given-names></name><name><surname>Cao</surname><given-names>Ngoc-Giang</given-names></name><name><surname>Pham</surname><given-names>Hong-Dung</given-names></name></person-group><article-title><italic><tp:taxon-name><tp:taxon-name-part taxon-name-part-type="genus" reg="Didymocarpus">Didymocarpus</tp:taxon-name-part> <tp:taxon-name-part taxon-name-part-type="species" reg="phuquocensis">phuquocensis</tp:taxon-name-part></tp:taxon-name></italic>, a new species of <tp:taxon-name><tp:taxon-name-part taxon-name-part-type="family">Gesneriaceae</tp:taxon-name-part></tp:taxon-name> from Phu Quoc Island, South-western Vietnam</article-title><source>PhytoKeys</source><day>04</day><month>9</month><year>2020</year><volume>159</volume><fpage>35</fpage><lpage>44</lpage><pub-id pub-id-type="doi">10.3897/phytokeys.159.47442</pub-id></mixed-citation></tp:treatment-meta><tp:nomenclature><tp:taxon-name><object-id xmlns:xlink="http://www.w3.org/1999/xlink" content-type="arpha" xlink:type="simple">F638E108-BD55-54EF-9276-057320CEAFE6</object-id>
            <tp:taxon-name-part taxon-name-part-type="genus" reg="Didymocarpus">Didymocarpus</tp:taxon-name-part>
            <tp:taxon-name-part taxon-name-part-type="species" reg="phuquocensis">phuquocensis</tp:taxon-name-part>
            <object-id xmlns:xlink="http://www.w3.org/1999/xlink" content-type="ipni" xlink:type="simple">urn:lsid:ipni.org:names:77211380-1</object-id>
          </tp:taxon-name><tp:taxon-authority>N.S.Lý, T.L.Tran &amp; N.G.Cao</tp:taxon-authority><tp:taxon-status xmlns:xlink="http://www.w3.org/1999/xlink" xlink:type="simple">sp. nov.</tp:taxon-status><xref ref-type="fig" rid="F1">Figures 1</xref><xref ref-type="fig" rid="F2">, 2</xref></tp:nomenclature><tp:treatment-sec sec-type="diagnosis" id="SECID0EHNAE"><title>Diagnosis.</title><p><italic><tp:taxon-name><tp:taxon-name-part taxon-name-part-type="genus" reg="Didymocarpus">Didymocarpus</tp:taxon-name-part> <tp:taxon-name-part taxon-name-part-type="species" reg="phuquocensis">phuquocensis</tp:taxon-name-part></tp:taxon-name></italic> is most similar morphologically to <italic><tp:taxon-name><tp:taxon-name-part taxon-name-part-type="genus" reg="Didymocarpus">D.</tp:taxon-name-part> <tp:taxon-name-part taxon-name-part-type="species" reg="pulcher">pulcher</tp:taxon-name-part></tp:taxon-name>, <tp:taxon-name><tp:taxon-name-part taxon-name-part-type="genus" reg="Didymocarpus">D.</tp:taxon-name-part> <tp:taxon-name-part taxon-name-part-type="species" reg="hookeri">hookeri</tp:taxon-name-part></tp:taxon-name></italic> and <italic><tp:taxon-name><tp:taxon-name-part taxon-name-part-type="genus" reg="Didymocarpus">D.</tp:taxon-name-part> <tp:taxon-name-part taxon-name-part-type="species" reg="punduanus">punduanus</tp:taxon-name-part></tp:taxon-name></italic> in the 3-verticilate, petiolate leaves, the morphologically-similar calyx, corolla, stamens, pistil and fruit, but differs from all in the glandular-pubescent stems and petioles (vs. puberulous, villous, pubescent and eglandular of the latter three, respectively), glandular-pubescent leaf blades (vs. pubescent, somewhat villous, puberulous and eglandular, respectively), 1(–2)-flowered cymes (vs. many-flowered cymes of the latter three), longer corolla 4.8–5.3 cm long (vs. 2.5–3 cm in <italic><tp:taxon-name><tp:taxon-name-part taxon-name-part-type="genus" reg="Didymocarpus">D.</tp:taxon-name-part> <tp:taxon-name-part taxon-name-part-type="species" reg="pulcher">pulcher</tp:taxon-name-part></tp:taxon-name></italic>, ca. 1.4 cm in <italic><tp:taxon-name><tp:taxon-name-part taxon-name-part-type="genus" reg="Didymocarpus">D.</tp:taxon-name-part> <tp:taxon-name-part taxon-name-part-type="species" reg="hookeri">hookeri</tp:taxon-name-part></tp:taxon-name></italic> and ca. 2.2 cm in <italic><tp:taxon-name><tp:taxon-name-part taxon-name-part-type="genus" reg="Didymocarpus">D.</tp:taxon-name-part> <tp:taxon-name-part taxon-name-part-type="species" reg="punduanus">punduanus</tp:taxon-name-part></tp:taxon-name></italic>), longer and densely multicellular glandular-puberulent ovary ca. 3 cm long (vs. 1.1–1.8 cm and glabrous in <italic><tp:taxon-name><tp:taxon-name-part taxon-name-part-type="genus" reg="Didymocarpus">D.</tp:taxon-name-part> <tp:taxon-name-part taxon-name-part-type="species" reg="pulcher">pulcher</tp:taxon-name-part></tp:taxon-name></italic>, 1.1–1.7 cm and pubescent in <italic><tp:taxon-name><tp:taxon-name-part taxon-name-part-type="genus" reg="Didymocarpus">D.</tp:taxon-name-part> <tp:taxon-name-part taxon-name-part-type="species" reg="hookeri">hookeri</tp:taxon-name-part></tp:taxon-name></italic> and 0.7–1.3 cm and glabrous in <italic><tp:taxon-name><tp:taxon-name-part taxon-name-part-type="genus" reg="Didymocarpus">D.</tp:taxon-name-part> <tp:taxon-name-part taxon-name-part-type="species" reg="punduanus">punduanus</tp:taxon-name-part></tp:taxon-name></italic>) and longer fruits 4.4–5.5 cm long (vs. ca. 4 cm long in <italic><tp:taxon-name><tp:taxon-name-part taxon-name-part-type="genus" reg="Didymocarpus">D.</tp:taxon-name-part> <tp:taxon-name-part taxon-name-part-type="species" reg="pulcher">pulcher</tp:taxon-name-part></tp:taxon-name></italic>, 1.3–3.5 cm long of <italic><tp:taxon-name><tp:taxon-name-part taxon-name-part-type="genus" reg="Didymocarpus">D.</tp:taxon-name-part> <tp:taxon-name-part taxon-name-part-type="species" reg="hookeri">hookeri</tp:taxon-name-part></tp:taxon-name></italic> and ca. 4 cm long in <italic><tp:taxon-name><tp:taxon-name-part taxon-name-part-type="genus" reg="Didymocarpus">D.</tp:taxon-name-part> <tp:taxon-name-part taxon-name-part-type="species" reg="punduanus">punduanus</tp:taxon-name-part></tp:taxon-name></italic>).</p></tp:treatment-sec><tp:treatment-sec sec-type="material" id="SECID0E2RAE"><title>Type.</title><p>Vietnam. Kien Giang Province: Phu Quoc District, Phu Quoc <abbrev xmlns:xlink="http://www.w3.org/1999/xlink" xlink:title="Phu Quoc National Park" id="ABBRID0EBSAE" xlink:type="simple">NP</abbrev>, Suoi Mo, 18 September 2018, <named-content xmlns:xlink="http://www.w3.org/1999/xlink" content-type="dwc:verbatimCoordinates" xlink:type="simple"><named-content content-type="geo-json" specific-use="{&#34;type&#34;:&#34;Point&#34;,&#34;coordinates&#34;:[104.037264,10.244694]}" id="NCID0EISAE" xlink:type="simple">10°14'40.90"N, 104°2'14.15"E</named-content></named-content>, 82 m elev., <italic>Lý Ngọc Sâm</italic>, <italic>Cao Ngọc Giang</italic>, <italic>Nguyễn Thị Liên</italic>, <italic>Ngô Minh Huyền</italic>, <italic>Hùng, Hà Văn Long</italic>, <italic>TNB-305</italic> (Holotype: VNM, isotype: P, NIMM).</p><fig id="F1" position="float" orientation="portrait"><object-id xmlns:xlink="http://www.w3.org/1999/xlink" content-type="doi" xlink:type="simple">10.3897/phytokeys.159.47442.figure1</object-id><object-id xmlns:xlink="http://www.w3.org/1999/xlink" content-type="arpha" xlink:type="simple">4DC94D62-BB7D-5D15-98FB-5E5F07F1DC63</object-id><label>Figure 1.</label><caption><p><italic><tp:taxon-name><tp:taxon-name-part taxon-name-part-type="genus" reg="Didymocarpus">Didymocarpus</tp:taxon-name-part> <tp:taxon-name-part taxon-name-part-type="species" reg="phuquocensis">phuquocensis</tp:taxon-name-part></tp:taxon-name></italic><bold>A</bold> flowering plants in natural habit <bold>B</bold> flowering plants showing 3-verticillate leaves (red arrow) <bold>C</bold> mature plant with dried fruit and new stems <bold>D</bold> flower (top view) <bold>E</bold> flower (side view) <bold>F</bold> flower (front view) <bold>G</bold> inflorescence with peduncle, bract and calyx <bold>H</bold> calyx (top view) <bold>I</bold> longitudinal section of calyx showing disc <bold>J</bold> longitudinal section of corolla showing anterior (lower) lip with fertile stamens <bold>K</bold> longitudinal section of corolla showing posterior (upper) lips and staminodes (red arrow) <bold>L</bold> close-up of fertile stamens <bold>M</bold> ovary and calyx <bold>N</bold> dried fruits. The coloured plate prepared by Ngọc-Sâm Lý.</p></caption><graphic xmlns:xlink="http://www.w3.org/1999/xlink" xlink:href="phytokeys-159-035-g001.jpg" position="float" orientation="portrait" xlink:type="simple" id="oo_449281.jpg"><uri content-type="original_file" xlink:type="simple">https://binary.pensoft.net/fig/449281</uri></graphic></fig></tp:treatment-sec><tp:treatment-sec sec-type="description" id="SECID0ENUAE"><title>Description.</title><p>Deciduous, perennial, epilithic herb, (8–)10–19 cm tall, stems 2.5–3.5 mm in diameter. <bold><italic>Dry season</italic></bold>: new vegetative buds produced from the rhizome which then develops during the rainy season. <bold><italic>Rainy season</italic></bold>: stem erect, (3–)4 nodes, pale greenish, densely white multicellular glandular-pubescent; the longest node separated from the base of stem 5.7–12.2 cm long, the medium nodes at the middle stem 1.5–4.5 cm long, the shortest nodes very shortly distanced (0.2–0.5 cm long) at the apex. <bold>Leaves</bold> 3- verticillate, petiolate in the 2<sup>nd</sup> and 3<sup>rd</sup> whorls, other whorls with smaller and sessile or subsessile leaves; blades coriaceous, adaxially light greenish, abaxially whitish-green, asymmetrically narrowly elliptic to elliptic-ovate, the largest ones 7.2–10 × 2.4–3.7, the smaller ones 1–4.6 × 0.5–2.1 cm, adaxially densely white multicellular glandular-pubescent, abaxially sparsely white multicellular glandular-pubescent, apex attenuate to acute, base lightly oblique, attenuate to cuneate, margin serrate; venation pinnate, with 5–6 of ascending secondary veins on each side of midrib, somewhat opposite, adaxially obscure, abaxially prominent, densely covered with indumentum as the stem; petioles terete, unequal in length, 0.5–3.2 cm long [the longest ones 3–3.2 cm, the shortest ones 0.5–1 cm], 2–2.5 mm in diam., whitish-green, sometimes tinted greenish-purple above, with indumentum as the stem. <bold>Inflorescences</bold> terminal or subterminal, cyme 1(–2) flowered, pendent; <bold>peduncle</bold> slender, (1.3–)3.1–4.5 cm long, ca. 0.5 mm in diam., tinted reddish-green, covered with white multicellular glandular and glandular-pubescent; <bold>pedicels</bold> 5–11 mm long, ca. 0.7 mm in diam., pale green, with indumentum as the peduncle, but more sparse; <bold>bracts</bold> paired; lanceolate to oblong-lanceolate, 4–5 × 1–1.5 mm, apex round to acute, margin entire, green, adaxially sparsely multicellular glandular-pubescent, abaxially densely white multicellular glandular-pubescent. <bold>Calyx</bold> campanulate, 5–6.5 mm long, dull reddish, outside sparsely multicellular glandular-puberulent; tube 3–4 mm long, 2–2.5 mm in diam.; lobes triangular, (sub)equal, 5-lobed, symmetrical, 2–2.5 mm long, ca. 1.5–1.8 mm wide at base, apices acute. <bold>Corolla</bold> funnelform, 4.8–5.3 cm long, glabrous, light purple, paler at base; tube 3.8–4.1 cm long, base narrow, 2–3 mm in diameter, widening abruptly at 1.9–2.1 cm from the base, widest at throat, 1–1.1 cm in diam.; lobes (sub)orbicular; anterior (lower or abaxial) lip 3-lobed, unequal, the middle one 5–7 × 7–10 mm, the lateral ones 5–7 × 4.5–5 mm, apices rounded; posterior (upper or adaxial) lip 2-lobed, slightly equal, 5–6 × 7.5–8.5 mm, apices rounded. <bold>Stamens</bold> 2, inserted at 2.2–2.4 cm above the base of the corolla; filaments slender, white, glabrous, 7–8 mm long, glandular-puberulent on the connective; anthers brownish, oblong, 2–2.2 × ca. 1 mm, tips and bases rounded, white-bearded; <bold>staminodes</bold> 3, inserted ca. 3 mm below the stamens, reduced to filaments, equal in length, 2.5–3.5 mm long, glabrous, tips with few glandular-puberulent. <bold>Disc</bold> cupular, ca. 1 mm high, margin irregular sinuate. <bold>Pistil</bold> ca. 3.2 cm long; <bold>ovary</bold> cylindrical, greenish with white towards the base, ca. 3 cm long, 1–1.5 mm in diam., densely glandular-puberulent; <bold>style</bold> continuous with the top of the ovary, ca. 2 × 1 mm, whitish, sparsely glandular-puberulent; <bold>stigma</bold> irregular capitate, ca. 1 × 1 mm, concave, white, papillose. <bold>Capsules</bold> straight to slightly curved, linear, glabrous, 2-valved, loculicidal dehiscent, 4.4–55 cm long, 1–1.5 mm in diam., turning brown when ripe, calyx and style persistent. <bold>Pollen</bold> and <bold>Seeds</bold> not studied.</p></tp:treatment-sec><tp:treatment-sec sec-type="distribution" id="SECID0E6VAE"><title>Distribution and habitat.</title><p>This species grows in moist places and shaded areas in primary tropical evergreen forests, on granite bedrock along streams or on moist and mossy cliffs in Phu Quoc <abbrev xmlns:xlink="http://www.w3.org/1999/xlink" xlink:title="Phu Quoc National Park" id="ABBRID0EFWAE" xlink:type="simple">NP</abbrev>, at 80–530 m elev. (Fig. <xref ref-type="fig" rid="F2">2</xref>).</p><fig id="F2" position="float" orientation="portrait"><object-id xmlns:xlink="http://www.w3.org/1999/xlink" content-type="doi" xlink:type="simple">10.3897/phytokeys.159.47442.figure2</object-id><object-id xmlns:xlink="http://www.w3.org/1999/xlink" content-type="arpha" xlink:type="simple">E969A20D-E3EF-5509-AB3F-14BDA384D0CB</object-id><label>Figure 2.</label><caption><p>Distribution map of <italic><tp:taxon-name><tp:taxon-name-part taxon-name-part-type="genus" reg="Didymocarpus">Didymocarpus</tp:taxon-name-part> <tp:taxon-name-part taxon-name-part-type="species" reg="phuquocensis">phuquocensis</tp:taxon-name-part></tp:taxon-name></italic> in Phu Quoc National Park, Phu Quoc Island, Kien Giang Province.</p></caption><graphic xmlns:xlink="http://www.w3.org/1999/xlink" xlink:href="phytokeys-159-035-g002.jpg" position="float" orientation="portrait" xlink:type="simple" id="oo_449282.jpg"><uri content-type="original_file" xlink:type="simple">https://binary.pensoft.net/fig/449282</uri></graphic></fig></tp:treatment-sec><tp:treatment-sec sec-type="phenology" id="SECID0EFXAE"><title>Phenology.</title><p>Flowering and fruiting from May to October.</p></tp:treatment-sec><tp:treatment-sec sec-type="etymology" id="SECID0EKXAE"><title>Etymology.</title><p>The specific epithet “<italic>phuquocensis</italic>” was named after the type locality.</p></tp:treatment-sec><tp:treatment-sec sec-type="Provisional conservation status" id="SECID0E1XAE"><title>Provisional conservation status.</title><p>At present, four relatively-large subpopulations consisting of about 2000 mature individuals/mature clumps have been observed in Phu Quoc <abbrev xmlns:xlink="http://www.w3.org/1999/xlink" xlink:title="Phu Quoc National Park" id="ABBRID0EAYAE" xlink:type="simple">NP</abbrev>. The extent of occurrence (EOO) and the area of occupancy (AOO) were estimated using the web Geospatial Conservation Assessment Tool or GeoCAT (<xref ref-type="bibr" rid="B1">Bachman et al. 2011</xref>) and the auto-value cells width 2 km were calculated to be 53.7 km<sup>2</sup> and 16 km<sup>2</sup>, respectively. These two values meet the criteria B1 (EOO &lt; 100 km<sup>2</sup>) for Critically Endangered and B2 (AOO &lt; 500 km<sup>2</sup>) for Endangered, following the IUCN Red List Categories and Criteria Version 3.1 (<xref ref-type="bibr" rid="B9">IUCN 2019</xref>). Although the known habitat of the new species is protected as part of the National Park, its habitat is fragmented and still faces some risk due to loss of the habitat within some parts of its range (in particular the clearing of forest land for agricultural fields and building of numerous roads and tourism areas). Based on the IUCN Red List Criteria (<xref ref-type="bibr" rid="B9">IUCN 2019</xref>), we therefore provisionally assess this species as Endangered (EN B2ab(iii), C).</p></tp:treatment-sec><tp:treatment-sec sec-type="material" id="SECID0EYYAE"><title>Other specimens examined</title><p><bold>(<italic>Paratypes</italic>).</bold> Vietnam. Kien Giang Province: Phu Quoc Island, Phu Quoc <abbrev xmlns:xlink="http://www.w3.org/1999/xlink" xlink:title="Phu Quoc National Park" id="ABBRID0EDZAE" xlink:type="simple">NP</abbrev>, K7 peak, <named-content xmlns:xlink="http://www.w3.org/1999/xlink" content-type="dwc:verbatimCoordinates" xlink:type="simple"><named-content content-type="geo-json" specific-use="{&#34;type&#34;:&#34;Point&#34;,&#34;coordinates&#34;:[104.008672,10.364839]}" id="NCID0EKZAE" xlink:type="simple">10°21'53.42"N, 104°0'31.22"E</named-content></named-content>, 356 m elev., 21 May 2019, <italic>Lý Ngọc Sâm</italic>, <italic>Hà Văn Long</italic>, <italic>TNB-430</italic> (VNM); the same locality, Nui Chua peak, <named-content xmlns:xlink="http://www.w3.org/1999/xlink" content-type="dwc:verbatimCoordinates" xlink:type="simple"><named-content content-type="geo-json" specific-use="{&#34;type&#34;:&#34;Point&#34;,&#34;coordinates&#34;:[104.035067,10.377803]}" id="NCID0EYZAE" xlink:type="simple">10°22'40.09"N, 104°2'6.24"E</named-content></named-content>, 532 m elev., 22 July 2019, <italic>Cao Ngọc Giang</italic>, <italic>Ngô Minh Huyền</italic>, <italic>Hà Văn Long</italic>, <italic>TNB-502</italic> (VNM); the same locality, Ham Rong Mount, <named-content xmlns:xlink="http://www.w3.org/1999/xlink" content-type="dwc:verbatimCoordinates" xlink:type="simple"><named-content content-type="geo-json" specific-use="{&#34;type&#34;:&#34;Point&#34;,&#34;coordinates&#34;:[103.968464,10.401761]}" id="NCID0EI1AE" xlink:type="simple">10°24'6.34"N, 103°58'6.47"E</named-content></named-content>, 351 m elev., 10 July 2019, <italic>Cao Ngọc Giang</italic>, <italic>Ngô Minh Huyền</italic>, <italic>Hà Văn Long</italic>, <italic>TNB-508</italic> (VNM).</p></tp:treatment-sec><tp:treatment-sec sec-type="Vernacular name" id="SECID0EV1AE"><title>Vernacular name.</title><p>Vietnamese language: Song bế phú quốc.</p></tp:treatment-sec><tp:treatment-sec sec-type="Taxonomic notes" id="SECID0E11AE"><title>Taxonomic notes.</title><p>Morphologically, the 3-verticillate petiolate leaves of <italic><tp:taxon-name><tp:taxon-name-part taxon-name-part-type="genus" reg="Didymocarpus">D.</tp:taxon-name-part> <tp:taxon-name-part taxon-name-part-type="species" reg="phuquocensis">phuquocensis</tp:taxon-name-part></tp:taxon-name></italic> are shared with several species of <italic><tp:taxon-name><tp:taxon-name-part taxon-name-part-type="genus" reg="Didymocarpus">Didymocarpus</tp:taxon-name-part></tp:taxon-name></italic>, such as <italic><tp:taxon-name><tp:taxon-name-part taxon-name-part-type="genus" reg="Didymocarpus">D.</tp:taxon-name-part> <tp:taxon-name-part taxon-name-part-type="species" reg="insulsus">insulsus</tp:taxon-name-part></tp:taxon-name></italic> Craib (north-eastern, Thailand), <italic><tp:taxon-name><tp:taxon-name-part taxon-name-part-type="genus" reg="Didymocarpus">D.</tp:taxon-name-part> <tp:taxon-name-part taxon-name-part-type="species" reg="tristis">tristis</tp:taxon-name-part></tp:taxon-name></italic> Craib (Chanthaburi Province, south-eastern Thailand), <italic><tp:taxon-name><tp:taxon-name-part taxon-name-part-type="genus" reg="Didymocarpus">D.</tp:taxon-name-part> <tp:taxon-name-part taxon-name-part-type="species" reg="dongrakensis">dongrakensis</tp:taxon-name-part></tp:taxon-name></italic> B.L.Burtt (northeast Thailand) <italic><tp:taxon-name><tp:taxon-name-part taxon-name-part-type="genus" reg="Didymocarpus">D.</tp:taxon-name-part> <tp:taxon-name-part taxon-name-part-type="species" reg="newmanii">newmanii</tp:taxon-name-part></tp:taxon-name></italic> B.L.Burtt (Chanthaburi Province, south-eastern Thailand), <italic><tp:taxon-name><tp:taxon-name-part taxon-name-part-type="genus" reg="Didymocarpus">D.</tp:taxon-name-part> <tp:taxon-name-part taxon-name-part-type="species" reg="pulcher">pulcher</tp:taxon-name-part></tp:taxon-name></italic> (from India, Buhtan, Nepal, China to Vietnam), <italic><tp:taxon-name><tp:taxon-name-part taxon-name-part-type="genus" reg="Didymocarpus">D.</tp:taxon-name-part> <tp:taxon-name-part taxon-name-part-type="species" reg="hookeri">hookeri</tp:taxon-name-part></tp:taxon-name></italic> (Assam, Arunachal Pradesh, Meghalaya and Sikkim, India), <italic><tp:taxon-name><tp:taxon-name-part taxon-name-part-type="genus" reg="Didymocarpus">D.</tp:taxon-name-part> <tp:taxon-name-part taxon-name-part-type="species" reg="punduanus">punduanus</tp:taxon-name-part></tp:taxon-name></italic> (Assam, Meghalaya and Nagaland, India) (<xref ref-type="bibr" rid="B30">Wang et al. 1998</xref>; <xref ref-type="bibr" rid="B17">Nangngam and Maxwell 2013</xref>; <xref ref-type="bibr" rid="B22">Phuong et al. 2014</xref>; <xref ref-type="bibr" rid="B25">Sinha and Datta 2016</xref>; <xref ref-type="bibr" rid="B23">Roy 2017</xref>). Of these, the campanulate calyx of the new species is similar to <italic><tp:taxon-name><tp:taxon-name-part taxon-name-part-type="genus" reg="Didymocarpus">D.</tp:taxon-name-part> <tp:taxon-name-part taxon-name-part-type="species" reg="pulcher">pulcher</tp:taxon-name-part></tp:taxon-name></italic>, <italic><tp:taxon-name><tp:taxon-name-part taxon-name-part-type="genus" reg="Didymocarpus">D.</tp:taxon-name-part> <tp:taxon-name-part taxon-name-part-type="species" reg="hookeri">hookeri</tp:taxon-name-part></tp:taxon-name></italic> and <italic><tp:taxon-name><tp:taxon-name-part taxon-name-part-type="genus" reg="Didymocarpus">D.</tp:taxon-name-part> <tp:taxon-name-part taxon-name-part-type="species" reg="punduanus">punduanus</tp:taxon-name-part></tp:taxon-name></italic>, but distinguished from <italic><tp:taxon-name><tp:taxon-name-part taxon-name-part-type="genus" reg="Didymocarpus">D.</tp:taxon-name-part> <tp:taxon-name-part taxon-name-part-type="species" reg="insulsus">insulsus</tp:taxon-name-part></tp:taxon-name></italic>, <italic><tp:taxon-name><tp:taxon-name-part taxon-name-part-type="genus" reg="Didymocarpus">D.</tp:taxon-name-part> <tp:taxon-name-part taxon-name-part-type="species" reg="newmanii">newmanii</tp:taxon-name-part></tp:taxon-name></italic> and <italic><tp:taxon-name><tp:taxon-name-part taxon-name-part-type="genus" reg="Didymocarpus">D.</tp:taxon-name-part> <tp:taxon-name-part taxon-name-part-type="species" reg="tristis">tristis</tp:taxon-name-part></tp:taxon-name></italic> which have the calyx 5-lobed to the base. <italic><tp:taxon-name><tp:taxon-name-part taxon-name-part-type="genus" reg="Didymocarpus">Didymocarpus</tp:taxon-name-part> <tp:taxon-name-part taxon-name-part-type="species" reg="phuquocensis">phuquocensis</tp:taxon-name-part></tp:taxon-name></italic> is most similar to <italic><tp:taxon-name><tp:taxon-name-part taxon-name-part-type="genus" reg="Didymocarpus">D.</tp:taxon-name-part> <tp:taxon-name-part taxon-name-part-type="species" reg="pulcher">pulcher</tp:taxon-name-part></tp:taxon-name></italic>, <italic><tp:taxon-name><tp:taxon-name-part taxon-name-part-type="genus" reg="Didymocarpus">D.</tp:taxon-name-part> <tp:taxon-name-part taxon-name-part-type="species" reg="hookeri">hookeri</tp:taxon-name-part></tp:taxon-name></italic> and <italic><tp:taxon-name><tp:taxon-name-part taxon-name-part-type="genus" reg="Didymocarpus">D.</tp:taxon-name-part> <tp:taxon-name-part taxon-name-part-type="species" reg="punduanus">punduanus</tp:taxon-name-part></tp:taxon-name></italic> in the morphological characters of 3-verticillate petiole leaves, the same shape of calyx, corolla, stamens, pistil and fruit. The major differences between the new species and the three latter are outlined above in the diagnosis. Moreover, the shorter plant height ((8–)10–19 cm), the narrowly elliptic to elliptic-ovate leaf blades that have serrate leaf margins, attenuate to cuneate leaf base and attenuate to acute leaf apex, the oblong-lanceolate bracts being abaxially densely multicellular glandular-pubescent, the light purple corolla and sparsely glandular-puberulent styles of <italic><tp:taxon-name><tp:taxon-name-part taxon-name-part-type="genus" reg="Didymocarpus">D.</tp:taxon-name-part> <tp:taxon-name-part taxon-name-part-type="species" reg="phuquocensis">phuquocensis</tp:taxon-name-part></tp:taxon-name></italic> also distinguish it from <italic><tp:taxon-name><tp:taxon-name-part taxon-name-part-type="genus" reg="Didymocarpus">D.</tp:taxon-name-part> <tp:taxon-name-part taxon-name-part-type="species" reg="pulcher">pulcher</tp:taxon-name-part></tp:taxon-name></italic>, <italic><tp:taxon-name><tp:taxon-name-part taxon-name-part-type="genus" reg="Didymocarpus">D.</tp:taxon-name-part> <tp:taxon-name-part taxon-name-part-type="species" reg="hookeri">hookeri</tp:taxon-name-part></tp:taxon-name></italic> and <italic><tp:taxon-name><tp:taxon-name-part taxon-name-part-type="genus" reg="Didymocarpus">D.</tp:taxon-name-part> <tp:taxon-name-part taxon-name-part-type="species" reg="punduanus">punduanus</tp:taxon-name-part></tp:taxon-name></italic>. A detailed morphological comparison between <italic><tp:taxon-name><tp:taxon-name-part taxon-name-part-type="genus" reg="Didymocarpus">D.</tp:taxon-name-part> <tp:taxon-name-part taxon-name-part-type="species" reg="phuquocensis">phuquocensis</tp:taxon-name-part></tp:taxon-name></italic>, <italic><tp:taxon-name><tp:taxon-name-part taxon-name-part-type="genus" reg="Didymocarpus">D.</tp:taxon-name-part> <tp:taxon-name-part taxon-name-part-type="species" reg="pulcher">pulcher</tp:taxon-name-part></tp:taxon-name></italic>, <italic><tp:taxon-name><tp:taxon-name-part taxon-name-part-type="genus" reg="Didymocarpus">D.</tp:taxon-name-part> <tp:taxon-name-part taxon-name-part-type="species" reg="hookeri">hookeri</tp:taxon-name-part></tp:taxon-name></italic> and <italic><tp:taxon-name><tp:taxon-name-part taxon-name-part-type="genus" reg="Didymocarpus">D.</tp:taxon-name-part> <tp:taxon-name-part taxon-name-part-type="species" reg="punduanus">punduanus</tp:taxon-name-part></tp:taxon-name></italic> is provided in Table <xref ref-type="table" rid="T1">1</xref>.</p></tp:treatment-sec><tp:treatment-sec><!--Section generated to contain objects referenced in tp:taxon-treatment.--><table-wrap id="T1" position="float" orientation="portrait"><label>Table 1.</label><caption><p>Morphological comparison of <italic><tp:taxon-name><tp:taxon-name-part taxon-name-part-type="genus" reg="Didymocarpus">D.</tp:taxon-name-part> <tp:taxon-name-part taxon-name-part-type="species" reg="puhoatensis">puhoatensis</tp:taxon-name-part></tp:taxon-name></italic> with its most closely-related taxa (based on <xref ref-type="bibr" rid="B29">Wallich 1829</xref>; <xref ref-type="bibr" rid="B3">Clarke 1874</xref>, <xref ref-type="bibr" rid="B4">1883</xref>, 1484; <xref ref-type="bibr" rid="B25">Sinha and Datta 2016</xref>; <xref ref-type="bibr" rid="B23">Roy 2017</xref>).</p></caption><table id="TID0EJGAG" rules="all"><tbody><tr><th rowspan="1" colspan="1">Characters</th><th rowspan="1" colspan="1">
                <italic><tp:taxon-name><tp:taxon-name-part taxon-name-part-type="genus" reg="Didymocarpus">D.</tp:taxon-name-part> <tp:taxon-name-part taxon-name-part-type="species" reg="phuquocensis">phuquocensis</tp:taxon-name-part></tp:taxon-name></italic>
              </th><th rowspan="1" colspan="1">
                <italic><tp:taxon-name><tp:taxon-name-part taxon-name-part-type="genus" reg="Didymocarpus">D.</tp:taxon-name-part> <tp:taxon-name-part taxon-name-part-type="species" reg="pulcher">pulcher</tp:taxon-name-part></tp:taxon-name></italic>
              </th><th rowspan="1" colspan="1">
                <italic><tp:taxon-name><tp:taxon-name-part taxon-name-part-type="genus" reg="Didymocarpus">D.</tp:taxon-name-part> <tp:taxon-name-part taxon-name-part-type="species" reg="hookeri">hookeri</tp:taxon-name-part></tp:taxon-name></italic>
              </th><th rowspan="1" colspan="1">
                <italic><tp:taxon-name><tp:taxon-name-part taxon-name-part-type="genus" reg="Didymocarpus">D.</tp:taxon-name-part> <tp:taxon-name-part taxon-name-part-type="species" reg="punduanus">punduanus</tp:taxon-name-part></tp:taxon-name></italic>
              </th></tr><tr><td rowspan="1" colspan="1">
                <bold>Plant height</bold>
              </td><td rowspan="1" colspan="1">(8–)10–19 cm</td><td rowspan="1" colspan="1">ca. 30.5 cm</td><td rowspan="1" colspan="1">ca. 40 cm</td><td rowspan="1" colspan="1">20.3–25.4 cm</td></tr><tr><td rowspan="1" colspan="1">
                <bold>Stem</bold>
              </td><td rowspan="1" colspan="1">glandular-pubescent</td><td rowspan="1" colspan="1">puberulous, eglandular</td><td rowspan="1" colspan="1">villous, eglandular</td><td rowspan="1" colspan="1">pubescent,<break/> eglandular</td></tr><tr><td rowspan="1" colspan="1">
                <bold>Petiole</bold>
              </td><td rowspan="1" colspan="1">glandular-pubescent</td><td rowspan="1" colspan="1">puberulous, eglandular</td><td rowspan="1" colspan="1">villous, eglandular</td><td rowspan="1" colspan="1">pubescent, eglandular</td></tr><tr><td rowspan="1" colspan="1">
                <bold>Leaves</bold>
              </td><td rowspan="1" colspan="1">3-verticillate petiolate leaves, terminal whorl of smaller sessile leaves</td><td rowspan="1" colspan="1">3–4- verticillate petiolate leaves, terminal whorl of smaller sessile or subsessile leaves</td><td rowspan="1" colspan="1">usually 3–4- verticillate petiolate leaves, uppermost leaves sessile</td><td rowspan="1" colspan="1">3- verticillate petiolate leaves, 2 sessile leaves at the apex</td></tr><tr><td rowspan="1" colspan="1">
                <bold>Leaf blade</bold>
              </td><td rowspan="1" colspan="1"/><td rowspan="1" colspan="1"/><td rowspan="1" colspan="1"/><td rowspan="1" colspan="1"/></tr><tr><td rowspan="1" colspan="1">Margins</td><td rowspan="1" colspan="1">serrate</td><td rowspan="1" colspan="1">crenulate to serrate</td><td rowspan="1" colspan="1">crenulate</td><td rowspan="1" colspan="1">shallowly crenulate</td></tr><tr><td rowspan="1" colspan="1">Base</td><td rowspan="1" colspan="1">attenuate or cuneate</td><td rowspan="1" colspan="1">auriculate cordate</td><td rowspan="1" colspan="1">cordate</td><td rowspan="1" colspan="1">cordate</td></tr><tr><td rowspan="1" colspan="1">Apex</td><td rowspan="1" colspan="1">attenuate to acute</td><td rowspan="1" colspan="1">short acute</td><td rowspan="1" colspan="1">subobtuse</td><td rowspan="1" colspan="1">subobtuse</td></tr><tr><td rowspan="1" colspan="1">Indumentum</td><td rowspan="1" colspan="1">glandular-pubescent</td><td rowspan="1" colspan="1">pubescent, eglandular</td><td rowspan="1" colspan="1">somewhat villous eglandular</td><td rowspan="1" colspan="1">puberulous, eglandular</td></tr><tr><td rowspan="1" colspan="1">
                <bold>Inflorescence</bold>
              </td><td rowspan="1" colspan="1">axillary or terminal 1(–2)-flowered cyme</td><td rowspan="1" colspan="1">axial and terminal many-flowered cyme</td><td rowspan="1" colspan="1">terminal many-flowered cyme</td><td rowspan="1" colspan="1">terminal many-flowered cyme</td></tr><tr><td rowspan="1" colspan="1">
                <bold>Bracts</bold>
              </td><td rowspan="1" colspan="1">oblong-lanceolate, abaxially densely multicellular glandular-pubescent</td><td rowspan="1" colspan="1">rounded/suborbic-ular, sparsely viscous pilose</td><td rowspan="1" colspan="1">rounded, glabrescent</td><td rowspan="1" colspan="1">ovate, nearly glabrous</td></tr><tr><td rowspan="1" colspan="1">
                <bold>Corolla</bold>
              </td><td rowspan="1" colspan="1">4.8–5.3 cm long, light purple, glabrous</td><td rowspan="1" colspan="1">2.5–3 cm, violet-purple, glabrous or outside sparsely multicellular-villous</td><td rowspan="1" colspan="1">ca. 1.4 cm long, pale yellow with rose marks or nearly white, outside pilose</td><td rowspan="1" colspan="1">ca. 2.2 cm long, purple, nearly glabrous</td></tr><tr><td rowspan="1" colspan="1">
                <bold>Ovary</bold>
              </td><td rowspan="1" colspan="1">ca. 3 cm long, densely multicellular glandular-puberulent</td><td rowspan="1" colspan="1">1.1–1.8 cm, glabrous</td><td rowspan="1" colspan="1">1.1–1.7 cm long, pubescent</td><td rowspan="1" colspan="1">0.7–1.3 cm long, glabrous</td></tr><tr><td rowspan="1" colspan="1">
                <bold>Style</bold>
              </td><td rowspan="1" colspan="1">sparsely glandular-puberulent</td><td rowspan="1" colspan="1">glabrous</td><td rowspan="1" colspan="1">glabrous</td><td rowspan="1" colspan="1">glabrous</td></tr><tr><td rowspan="1" colspan="1">
                <bold>Capsule</bold>
              </td><td rowspan="1" colspan="1">4.4–5.5 cm long</td><td rowspan="1" colspan="1">ca. 4 cm long</td><td rowspan="1" colspan="1">1.3–3.5 cm long</td><td rowspan="1" colspan="1">ca. 4 cm long</td></tr></tbody></table></table-wrap></tp:treatment-sec><ref-list><ref id="B1"><mixed-citation xmlns:xlink="http://www.w3.org/1999/xlink" xlink:type="simple"><person-group><name name-style="western"><surname>Bachman</surname><given-names>S</given-names></name><name name-style="western"><surname>Moat</surname><given-names>J</given-names></name><name name-style="western"><surname>Hill</surname><given-names>AW</given-names></name><name name-style="western"><surname>de Torre</surname><given-names>J</given-names></name><name name-style="western"><surname>Scott</surname><given-names>B</given-names></name></person-group> (<year>2011</year>) <article-title>Supporting Red List threat assessments with GeoCAT: Geospatial conservation assessment tool.</article-title><source>ZooKeys</source><volume>150</volume>: <fpage>117</fpage>–<lpage>126</lpage>. <ext-link xlink:type="simple" ext-link-type="doi" xlink:href="10.3897/zookeys.150.2109">https://doi.org/10.3897/zookeys.150.2109</ext-link></mixed-citation></ref><ref id="B9"><mixed-citation xmlns:xlink="http://www.w3.org/1999/xlink" xlink:type="simple"><institution xlink:type="simple">IUCN</institution> (<year>2019</year>) Guidelines for Using the IUCN Red List Categories and Criteria. Version 14. Prepared by the Standards and Petitions Subcommittee. <ext-link xlink:type="simple" ext-link-type="uri" xlink:href="http://www.iucnredlist.org/documents/RedListGuidelines.pdf">http://www.iucnredlist.org/documents/RedListGuidelines.pdf</ext-link> [accessed 15 August 2019]</mixed-citation></ref><ref id="B30"><mixed-citation xmlns:xlink="http://www.w3.org/1999/xlink" xlink:type="simple"><person-group><name name-style="western"><surname>Wang</surname><given-names>WT</given-names></name><name name-style="western"><surname>Pan</surname><given-names>K</given-names></name><name name-style="western"><surname>Li</surname><given-names>Z</given-names></name><name name-style="western"><surname>Weitzman</surname><given-names>AL</given-names></name><name name-style="western"><surname>Skog</surname><given-names>LE</given-names></name></person-group> (<year>1998</year>) <article-title><tp:taxon-name><tp:taxon-name-part taxon-name-part-type="family">Gesneriaceae</tp:taxon-name-part></tp:taxon-name>.</article-title> In: <person-group><name name-style="western"><surname>Wu</surname><given-names>ZY</given-names></name><name name-style="western"><surname>Raven</surname><given-names>PH</given-names></name></person-group> (<role>Eds</role>) <issue-title>Flora of China (Vol.</issue-title><source>18). Science Press, Beijing &amp; Missouri Botanical Garden, St. Louis</source>, <fpage>349</fpage>–<lpage>358</lpage>.</mixed-citation></ref><ref id="B17"><mixed-citation xmlns:xlink="http://www.w3.org/1999/xlink" xlink:type="simple"><person-group><name name-style="western"><surname>Nangngam</surname><given-names>P</given-names></name><name name-style="western"><surname>Maxwell</surname><given-names>JF</given-names></name></person-group> (<year>2013</year>) <article-title><italic><tp:taxon-name><tp:taxon-name-part taxon-name-part-type="genus">Didymocarpus</tp:taxon-name-part></tp:taxon-name></italic> (<tp:taxon-name><tp:taxon-name-part taxon-name-part-type="family">Gesneriaceae</tp:taxon-name-part></tp:taxon-name>) in Thailand.</article-title><source>Gardens’ Bulletin (Singapore)</source><volume>65</volume>(<issue>2</issue>): <fpage>185</fpage>–<lpage>225</lpage>.</mixed-citation></ref><ref id="B22"><mixed-citation xmlns:xlink="http://www.w3.org/1999/xlink" xlink:type="simple"><person-group><name name-style="western"><surname>Phuong</surname><given-names>VX</given-names></name><name name-style="western"><surname>Dang</surname><given-names>QV</given-names></name><name name-style="western"><surname>Xuyen</surname><given-names>DT</given-names></name></person-group> (<year>2014</year>) <article-title>Genus <italic><tp:taxon-name><tp:taxon-name-part taxon-name-part-type="genus">Didymocarpus</tp:taxon-name-part></tp:taxon-name></italic> Wall. and a new record of species <italic><tp:taxon-name><tp:taxon-name-part taxon-name-part-type="genus">Didymocarpus</tp:taxon-name-part> <tp:taxon-name-part taxon-name-part-type="species">purpureobracteatus</tp:taxon-name-part></tp:taxon-name></italic> Smith for the flora of Vietnam from Xuan Lien natural reserve, Thanh Hoa province.</article-title><source>Academia Journal of Biology</source><volume>36</volume>(<issue>1</issue>): <fpage>45</fpage>–<lpage>49</lpage>. <ext-link xlink:type="simple" ext-link-type="doi" xlink:href="10.15625/0866-7160/v36n1.4516">https://doi.org/10.15625/0866-7160/v36n1.4516</ext-link></mixed-citation></ref><ref id="B25"><mixed-citation xmlns:xlink="http://www.w3.org/1999/xlink" xlink:type="simple"><person-group><name name-style="western"><surname>Sinha</surname><given-names>BK</given-names></name><name name-style="western"><surname>Datta</surname><given-names>S</given-names></name></person-group> (<year>2016</year>) <article-title>Taxonomic account on the family <tp:taxon-name><tp:taxon-name-part taxon-name-part-type="family">Gesneriaceae</tp:taxon-name-part></tp:taxon-name> in Northeast India.</article-title><source>Nelumbo</source><volume>58</volume>(<issue>0</issue>): <fpage>1</fpage>–<lpage>43</lpage>. <ext-link xlink:type="simple" ext-link-type="doi" xlink:href="10.20324/nelumbo/v58/2016/105932">https://doi.org/10.20324/nelumbo/v58/2016/105932</ext-link></mixed-citation></ref><ref id="B23"><mixed-citation xmlns:xlink="http://www.w3.org/1999/xlink" xlink:type="simple"><person-group><name name-style="western"><surname>Roy</surname><given-names>S</given-names></name></person-group> (<year>2017</year>) Taxonomic studies of the family <tp:taxon-name><tp:taxon-name-part taxon-name-part-type="family">Gesneriaceae</tp:taxon-name-part></tp:taxon-name> of Indian part of eastern Himalaya. PhD Thesis, University of Kalyani, West Bengal, India.</mixed-citation></ref><ref id="B29"><mixed-citation xmlns:xlink="http://www.w3.org/1999/xlink" xlink:type="simple"><person-group><name name-style="western"><surname>Wallich</surname><given-names>N</given-names></name></person-group> (<year>1829</year>) <source>A Numerical List of Dried Specimens of Plants in the East India Company’s Museum: Collected Under the Superintendence of Dr. Wallich of the Company’s botanic Garden at Calcutta.</source><publisher-name>East India Company</publisher-name>, <publisher-loc>London</publisher-loc>, <size units="page">306 pp</size>. <ext-link xlink:type="simple" ext-link-type="doi" xlink:href="10.5962/bhl.title.1917">https://doi.org/10.5962/bhl.title.1917</ext-link></mixed-citation></ref><ref id="B3"><mixed-citation xmlns:xlink="http://www.w3.org/1999/xlink" xlink:type="simple"><person-group><name name-style="western"><surname>Clarke</surname><given-names>CB</given-names></name></person-group> (<year>1874</year>) <source><tp:taxon-name><tp:taxon-name-part taxon-name-part-type="family">Commelynaceae</tp:taxon-name-part></tp:taxon-name> et <tp:taxon-name><tp:taxon-name-part taxon-name-part-type="family">Cyrtandraceae</tp:taxon-name-part></tp:taxon-name> Bengalenses.</source><publisher-name>Thacker</publisher-name>, <publisher-loc>Spink &amp; Co.</publisher-loc>, <size units="page">120 pp</size>.</mixed-citation></ref><ref id="B4"><mixed-citation xmlns:xlink="http://www.w3.org/1999/xlink" xlink:type="simple"><person-group><name name-style="western"><surname>Clarke</surname><given-names>CB</given-names></name></person-group> (<year>1883</year>) <article-title>Cyrtandeaceae.</article-title><source>In: Alphonso, de Candolle (Eds) Monographiae Phanerogamarum</source><volume>5</volume>: <fpage>1</fpage>–<lpage>137</lpage>. [G. Masson; Masson &amp; amp., Parisiis.]</mixed-citation></ref></ref-list></tp:taxon-treatment>
